# Supplementary material for: A Bayesian multivariate approach to estimating the prevalence of a superordinate category of disorders
Source: Int J Methods Psychiatr Res. 2018 Sep 14;27(4):e1742. doi: 10.1002/mpr.1742 (PMC6383646; doi:10.1002/mpr.1742)
Supplement: Supplementary file 1 — Supporting info item [file MPR-27-e1742-s001.R]

# Packages ----------------------------------------------------------------

library(SimCorMultRes)
library(foreach)
library(doParallel)
library(MASS)

# Convenience Functions ---------------------------------------------------

# Function to dichotomize continuous variables at 0
convert_to_integer = function(x){return(as.integer(x > 0))}

# Function to simulate an arbitrary number of participants and count how many
# diagnoses each one has
simulate_overall_num_disorders_mvrnorm = function(probit_prevalences, nsim, cor_mat)
{
  # probit_prevalences: The marginal, probit-transformed prevalences
  # nsim: The number of simulated participants to generate
  # cor_mat: The latent correlation matrix
  
  # Ensure the diagonal is 1
  diag(cor_mat) = 1
  
  if(nsim > 1)
  {
    Y <- apply(mvrnorm(nsim, probit_prevalences, cor_mat), 2, convert_to_integer)
    return(apply(Y,1,sum))
  }
  else
  {
    Y <- convert_to_integer(mvrnorm(nsim, probit_prevalences, cor_mat))
    return(sum(Y))
  }
}

# Estimation for Model 1 --------------------------------------------------

# NOTE: sim_model1 contains the Posterior estimates from a Stan model 
# fit using the code for Model 1

cl<-makeCluster(4) # Use a cluster with 4 cores
registerDoParallel(cl)

# For each of the post-warm-up iterations in the posterior of the model fit 
# (counted based on the length of sim_model1$lp__), generate 1000 new 
# studies (c_prev) based on the SDs (tau) and between-study correlations 
# (Omega) from that posterior sample. Then generate a single participant
# from each study, recording the number of diagnoses (c_participants). Note
# that because Model 1 does not incorporate IPD, a correlation matrix
# representing the latent, within-subject probit-transformed correlation 
# amongst disorders must be provided (cor_mat). A vector containing the
# proportion of participants with 1+, 2+, ..., 6 disorders is then counted 
# and returned (c_diagnoses).
sim_interval = foreach(i = 1:length(sim_model1$lp__), .combine = rbind, .packages =c('MASS', 'SimCorMultRes'), .export=c('simulate_overall_num_disorders_mvrnorm', 'convert_to_integer'))  %dopar% 
{
  # For each of the 8000 (niter) draws from the posterior, draw 1000 (nsample)
  # 0/1 variables from 1000 new studies
  c_sigma = diag(sim_model1$tau[i,]) %*% sim_model1$Omega[i,,] %*% diag(sim_model1$tau[i,])
  c_prev = mvrnorm(1000, sim_model1$probit_prevalence[i,], c_sigma)
  
  c_participants = rep(NA,1000)
  for(j in 1:1000)
  {
    c_participants[j] = simulate_overall_num_disorders_mvrnorm(c_prev[j,], 1, round(cor_mat, 5))
  }
  
  c_diagnoses = rep(NA, 6)
  for(j in 0:5)
  {
    c_diagnoses[j+1] = mean(c_participants > j)
  }
  
  c_diagnoses
}

stopCluster(cl)


# Estimation for Model 2 --------------------------------------------------

# NOTE: sim_model2 contains the Posterior estimates from a Stan model 
# fit using the code for Model 2

cl<-makeCluster(4) # Use a cluster with 4 cores
registerDoParallel(cl)

# For each of the post-warm-up iterations in the posterior of the model fit 
# (counted based on the length of sim_model2$lp__), generate 1000 new 
# studies (c_prev) based on the SDs (tau) and between-study correlations 
# (Omega) from that posterior sample. Then generate a single participant
# from each study, recording the number of diagnoses (c_participants). Unlike 
# Model 1, the current model incorporates IPD, producing a correlation matrix
# representing the latent, within-subject probit-transformed correlation 
# amongst disorders for each sample (ipd_Omega) which is used for calculation.
# A vector containing the proportion of participants with 1+, 2+, ..., 6 
# disorders is then counted and returned (c_diagnoses).
sim_interval = foreach(i = 1:length(sim_model2$lp__), .combine = rbind, .packages =c('MASS', 'SimCorMultRes'), .export=c('simulate_overall_num_disorders_mvrnorm', 'convert_to_integer'))  %dopar% 
{
  # For each of the 8000 (niter) draws from the posterior, draw 1000 (nsample)
  # 0/1 variables from 1000 new studies
  c_sigma = diag(sim_model2$tau[i,]) %*% sim_model2$Omega[i,,] %*% diag(sim_model2$tau[i,])
  c_prev = mvrnorm(1000, sim_model2$probit_prevalence[i,], c_sigma)
  
  c_participants = rep(NA,1000)
  for(j in 1:1000)
  {
    c_participants[j] = simulate_overall_num_disorders_mvrnorm(c_prev[j,], 1, round(sim_model2$ipd_Omega[i,,],5))
  }
  
  c_diagnoses = rep(NA, 6)
  for(j in 0:5)
  {
    c_diagnoses[j+1] = mean(c_participants > j)
  }
  
  c_diagnoses
}

stopCluster(cl)


# End ---------------------------------------------------------------------
